# Supplementary material for: A Recombinant Mosaic HAs Influenza Vaccine Elicits Broad-Spectrum Immune Response and Protection of Influenza a Viruses
Source: Vaccines (Basel). 2024 Sep 2;12(9):1008. doi: 10.3390/vaccines12091008 (PMC11435869; doi:10.3390/vaccines12091008)
Supplement: Supplementary file 1 [file vaccines-12-01008-s001.zip]

Archive with 2 entries (2 files):
- vaccines-3078844-supplementary.pdf
- Supplementary Data 1-The HA Mosaic Sequences.fa
